# Supplementary material for: β-Glucans, Triterpenes and Nucleoside Analogs of Edible and Medicinal Mushrooms as Complementary Treatment in Diabetes and Cancer—A Review of Evidence from Clinical Trials
Source: Cancers (Basel). 2026 Jul 16;18(14):2294. doi: 10.3390/cancers18142294 (PMC13407415; doi:10.3390/cancers18142294)
Supplement: Supplementary file 1 [file cancers-18-02294-s001.zip]

Archive with 1 entries (1 files):
- cancers-4383296-supplementary.pdf
